# Supplementary material for: Procalcitonin as a Candidate Biomarker for Malarial Infection and Severe Malaria: A Meta-Analysis
Source: Int J Environ Res Public Health. 2022 Sep 9;19(18):11389. doi: 10.3390/ijerph191811389 (PMC9517210; doi:10.3390/ijerph191811389)
Supplement: Supplementary file 1 [file ijerph-19-11389-s001.zip]

Archive with 1 entries (1 files):
- ijerph-1803437-supplementary.pdf
